# Supplementary material for: Strain Regulation and Defect Passivation of FA‐Based Perovskite Materials for Highly Efficient Solar Cells
Source: Adv Sci (Weinh). 2023 Dec 8;11(7):2305582. doi: 10.1002/advs.202305582 (PMC10870053; doi:10.1002/advs.202305582)
Supplement: Supplementary file 2 — Supporting Information [file ADVS-11-2305582-s002.xlsx]

## Sheet: Sheet1
Wavelength [nm]	EQE [%]
300	28.5212
305	30.7638
310	33.023
315	35.2987
320	37.591
325	39.8998
330	42.2252
335	44.5672
340	46.7079
345	48.6538
350	51.9043
355	55.9049
360	59.6652
365	63.7493
370	67.987
375	71.466
380	75.3638
385	78.8488
390	81.5339
395	83.3017
400	84.3766
405	84.3413
410	83.1597
415	83.6666
420	83.6954
425	84.5027
430	85.4626
435	86.9126
440	88.2505
445	89.6292
450	90.8024
455	91.7686
460	92.4724
465	92.8236
470	92.9593
475	92.7438
480	91.7243
485	90.5869
490	90.2396
495	90.2907
500	90.3738
505	90.6912
510	90.8976
515	91.378
520	91.8383
525	92.3282
530	92.4861
535	92.8606
540	93.0558
545	93.019
550	92.8118
555	92.1555
560	92.3314
565	92.5328
570	92.3968
575	92.3269
580	92.3577
585	92.4392
590	92.2596
595	92.1378
600	92.0051
605	92.3618
610	92.3931
615	92.2233
620	92.3431
625	92.0326
630	92.2869
635	92.3858
640	91.9216
645	91.6544
650	91.3973
655	91.0436
660	90.8339
665	90.5582
670	90.1303
675	89.7833
680	89.1802
685	88.4169
690	87.8336
695	87.2313
700	86.7768
705	86.5351
710	86.3697
715	86.8703
720	87.1971
725	87.6796
730	88.3313
735	88.9488
740	89.5285
745	90.4372
750	91.134
755	91.3755
760	91.7547
765	91.1305
770	88.8476
775	84.7713
780	78.249
785	69.7803
790	59.6533
795	48.7248
800	37.5932
805	27.0753
810	17.6435
815	10.0233
820	4.71556
825	1.17778
830	-0.24729
835	-0.82951
840	-0.76582
845	-0.44209
850	-0.36414
855	-0.13006
860	0.08932
865	0.24838
870	0.23037
875	0.20206
880	0.16345
885	0.11454
890	0.05534
895	-0.01415
900	-0.09394
