# Supplementary material for: Strain Regulation and Defect Passivation of FA‐Based Perovskite Materials for Highly Efficient Solar Cells
Source: Adv Sci (Weinh). 2023 Dec 8;11(7):2305582. doi: 10.1002/advs.202305582 (PMC10870053; doi:10.1002/advs.202305582)
Supplement: Supplementary file 3 — Supporting Information [file ADVS-11-2305582-s003.xlsx]

## Sheet: Sheet1
Voltage(V)	Current density [mA/cm2]
1.2	-13.784
1.17	-3.30124
1.14	5.76823
1.11	12.0618
1.08	17.1961
1.05	20.2621
1.02	21.9737
0.99	22.9239
0.96	23.4401
0.93	23.7239
0.9	23.9045
0.87	24.0052
0.84	24.081
0.81	24.1415
0.78	24.1848
0.75	24.2177
0.72	24.2486
0.69	24.2711
0.66	24.2923
0.63	24.3149
0.6	24.3374
0.57	24.356
0.54	24.3689
0.51	24.3809
0.48	24.4015
0.45	24.4229
0.42	24.4332
0.39	24.4509
0.36	24.4643
0.33	24.4717
0.3	24.4802
0.27	24.4945
0.24	24.5058
0.21	24.5129
0.18	24.5199
0.15	24.5286
0.12	24.5379
0.09	24.5611
0.06	24.5685
0.03	24.5775
0	24.5888
